# Supplementary material for: Molecular and Functional Analyses of Characterized Sesquiterpene Synthases in Mushroom-Forming Fungi
Source: J Fungi (Basel). 2023 Oct 14;9(10):1017. doi: 10.3390/jof9101017 (PMC10608071; doi:10.3390/jof9101017)
Supplement: Supplementary file 1 [file jof-09-01017-s001.zip]

Archive with 4 entries (3 files):
- jof-2583866-supplementary/File S1.pdf
- jof-2583866-supplementary/Supplementary Figure.pdf
- jof-2583866-supplementary/Supplementary Table .xlsx
- jof-2583866-supplementary/
