# Supplementary material for: Molecular and Functional Analyses of Characterized Sesquiterpene Synthases in Mushroom-Forming Fungi
Source: J Fungi (Basel). 2023 Oct 14;9(10):1017. doi: 10.3390/jof9101017 (PMC10608071; doi:10.3390/jof9101017)
Supplement: Supplementary file 1 [file jof-09-01017-s001.zip › jof-2583866-supplementary/Supplementary Table .xlsx]

## Sheet: Table S1
Table S1. Overview of plasmids used in this study
Plasmid	Description	Source
pESC-URA	2 μ, URA3	stored in the lab
pESC-FvSTS03	pESC-URA vector containing codon-optimized FvSTS03	this study
pESC-FvSTS08	pESC-URA vector containing codon-optimized FvSTS08	this study
pESC-FvSTS11	pESC-URA vector containing codon-optimized FvSTS11	this study
pWS172-Cas9	plasmids containing cas9 cassette	stored in the lab
pWS172-Cas9-lpp1/dpp1	gRNA-expressing plasmid which targets lpp1 and dpp1	this study

## Sheet: Table S2
Table S2. Overview of strains used in this study
Strain	Description	Source
Sc027	CEN.PK2-1C derivative; leu2-3112:: G418R_TERG19-ERG19-PGAL1_PGAL10-ERG8-TERG8; his3Δ1:: HIS3 _TERG12-ERG12-PGAL1_PGAL10-ERG10-TERG10; ade1Δ:: THMG1-tHMG1-PGAL1_PGAL10-IDI1-TIDI1_ADE1; ura3-52:: THMG1-tHMG1-PGAL1_PGAL10-ERG13-TERG13; trp1-289:: THMG1-tHMG1-PGAL1_PGAL10-ERG20-TERG20_TRP1;	stored in the lab
Sc027-FvSTS03	Expressing pESC-FvSTS03 in Sc027	this study
Sc027-FvSTS08	Expressing pESC-FvSTS08 in Sc027	this study
Sc027-FvSTS11	Expressing pESC-FvSTS11 in Sc027	this study
WSL01	Sc027, ΔLPP1, ΔDPP1	this study
WSL01-FvSTS08	Expressing pESC-FvSTS08 in WSL01	this study

## Sheet: Table S3
Table S3. Primers used in this study
Name			Primer sequence (5'-3')
gRNA oligonucleotide construction
dpp1-gRNA-F			GACTTTACCAAGCGAGTGATAAACCA
dpp1-gRNA-R			AAACTGGTTTATCACTCGCTTGGTAA
lpp1-gRNA-F			GACTTTGAGATATCCCTGGTACCTAG
lpp1-gRNA-R			AAACCTAGGTACCAGGGATATCTCAA
lpp1 gene deletion cassettes construction
lpp1-Up-F	CCAATCATGGTTTCATGGTCACTGGTA
lpp1-Up-R	GCTTTTATTCTTTCCTGATAGGACTCTGTAAGTGTTACCTTGGTAGAATATGACGAGTTT
lpp1-Do-F	ACGCCTAAGGAAACTCGTCATATTCTACCAAGGTAACACTTACAGAGTCCTATCAGG
lpp1-Do-R	AAAGGGGCAGAAGCAAGATTCTCGA
dpp1 gene deletion cassettes construction
dpp1-Up-F	CTATTATTAAGGCGCTTCTGTTTTTAGTCAACACT
dpp1-Up-R	TAAATACGTATATTTCGTATGTCATGTGGAGTATATATTCTTTTTTATTCTTTTGGTCGTTTGCTATGATTTAAT
dpp1-Do-F	AGGCAAAGAATCAGAATTAAATCATAGCAAACGACCAAAAGAATAAAAAAGAATATATACTCCACATGACATAC
dpp1-Do-R		TTATACATAGTATGTGTTAAGGGGAACGGAAAATTATTGAA

## Sheet: Table S4
Table S4. The coding sequences of yeast codon-optimized genes
Gene name	Encoding sequences
FvSTS03	ATGACTAAAGATTATTGGAGAAGATTGATTCAAACTGCTGCTCCTGGTACTCAGAGAAGATTTATTGAAACTTTGGATTTTTTCTTTGAATCTGTTACTGAACAAGCTCATGATAGACAAGCTGGTTTGATTCCTGATTTGGAATCTTATATTGCTTTGAGAAGAGATACTTCTGGTTGTAAGACATCTTTTGTTTTGATTGAATACGCTTATAATTTGGATATTCCTGATGAAGTTATGGATCATCCATTGATTAGAGGTTTGGGTGATGCTGCTAATGATTTGGTTACTTGGTCTAATGACTTATTTTCTTACAACGTTGAACAATCTAAAGGTGATACTCATAATATGATTCCTGTTGTTATGAATGAACAAGGTTTGGATTTGCAAGCTGCTGTT…
FvSTS08	ATGAATGGTTTGTCTCATTTGGATGCTCATATTGTTCCATTGCAAGATATGAAAACTTCTGTTAACTTGTTGTTAAGAGGTGTTGGTGCTTCTGTTGAACAACAAATTGTTGATTCTGCTTTTAGACAATCTTGTGTTGAATTGATGGATCAAAGAAATTGTTTGGTTTCTTTGCATCCAAAAGCTAGAAGAAATTTTATTGATGGTGGTATTTGTATTGCTGGTTTGGCTTATAATCATTTGGAGCATTCAGCTCCAATTTTAAGAAAATTGATCTGTATCTATACTACTTATTTGATTTGGATCGATGATTCTTTCGTCGACAATACTAATGCAATTGATGACTTCAATATTAGGTTTGTTTGTGGTCAACCACAAATTACTAAAGATTTGGATGAT…
FvSTS11	ATGGCTATTGAAAAACATACTACAACTACAACTAGAACTTTGACTTTGCCTGATTTGCCTGCTTATTGGCCATTTAAATCTGCTCCTGTTTTGCCATTGGATGAAATTGTTGCTGAATCTAATGCTTGGGTTGCTTCTTATTCTCCATTTCATCCAAAAGCTCAAGCTGCTTTTTTTAAATGTAAATTTGGTTCTTGTGCTTGGTTGGTTTATCCAAGAATTACTGATAGAGCTCATTTGAGAGCTGCTGTTGATTTGATGTCTTTGTATTATGTTATTGATTTGTATACTGATGAAGAGGATGCTCATACTGCTTCTGAAAGATGTGATATGGTTATGGATGCTTTTAGAAATCCACATGGTGATTTTGCTCCTGATAATATTTTGGGTAGAATGACT…

## Sheet: Table S5
Table S5. Information and bioinformatic analysis of STSs cloned from mushroom-forming fungi
Species	Gene name	Genbank or JGI protein ID	Products	Clades	Motif I D(D/E/N)xx(D/E)	Motif II (NDxxSxxxE)	Domains (Pfam ID)	References
Lactarius_deliciosus	LdSTS1	KAH9077233.1	1,10-di-epi-cubenol	II	DELSD	NDLYSYNME	PF19086	[1]
	LdSTS2	KAH9033224.1	ND	III	DEYTD	QDLYSYNNE	PF19086
	LdSTS3	KAH9035467.1	myrcene, trans-β-ocimene, etc.	II	DEVSD	NDVYSYNME	PF19086
	LdSTS6	KAH9079282.1	α-muurolene, γ-gurjunene, α-selinene, etc.	I	DNVSD	NDIFSYNVE	PF19086; PF03936; PF06330
	LdSTS7	KAH9033225.1	aristolene	III	DEYTD	NDLYSYNIE	PF19086
	LdSTS8	KAH9071064.1	ND	III	DEFSD	NDIASYNVE	PF19086
	LdSTS10	KAH9071064.1	ND	III	DEFSE	NDIASYNVE	PF19086
	LdSTS11	KAH9053987.1	aristolene	III	DEYTD	NDLYSYNIE	PF19086
	LdSTS12	KAH9033225.1	ND	III	DEYTD	NDLYSYNVE	PF19086
	LdSTS14	KAH9033227.1	ND	III	DEFTD	NDMYSYNIE	PF19086
Coprinus_ cinereus	Cop1	XP_001832573.1	germacrene A; δ-cadinene; α-muurolene; germacrene D	I	DNLSD	NDIFSFNVE	PF19086	[2]
	Cop2	XP_001836556.1	germacrene A; δ-cadinene; α-muurolene	I	DDWLD	NDIFSFNRE	PF19086
	Cop3	XP_001832925.1	α-muurolene; germacrene A; γ-muurolene; germacrene D; δ-cadinene; α-copaene	I	DNISD	NDIFSYNVE	PF19086; PF03936 PF06330; PF19035
	Cop4	XP_001836356.1	δ-cadinene; β-copaene; β-cubebene; sativene; germacrene D; cubebol	II	DEISD	NDVYSYDME	PF19086; PF03936
	Cop5	XP_001834007.1	ND	III	DYFFD	NDAYSWNVE	PF19086; PF03936
	Cop6	XP_001832549.1	α-cuprenene	IV	DDAFQ	NDLLSFYKE	PF06330
Omphalotus_olearius	Omp1	JGI ID: 1311	α-muurolene	I	DNLTD	NDIYSFNIE	PF19086	[3]
	Omp2	not available	ND	I	DNLSD	NDIFSYNVE	PF19086
	Omp3	JGI ID: 4636	germacrene A; α-muurolene; elina-4,7-diene; δ-cadinene	I	DEVSD	NDIFSYNVE	PF19086
	Omp4	JGI ID: 1447	δ-cadinene	II	DEVSD	NDVYSYNKE	PF19086
	Omp5a	JGI ID: 2392	γ-cadinene; epi-zonarene; germacrene A	II	DELSD	NDVYSYNVE	PF19086
	Omp5b	JGI ID: 2393	γ-cadinene; germacrene A	II	DEVSD	NDVYSYNVE	PF19086
	Omp6	JGI ID: 4774	Δ6-protoilludene	III	DEYSD	NDLCSYNVE	PF19086
	Omp7	JGI ID: 2271	Δ6-protoilludene; pentalenene	III	DEYSD	NDTASYNYE	PF19086
	Omp8	not available	ND	IV	DDVFE	NDIMSFYKE	PF06330
	Omp9	JGI ID: 3258	α-barbatene; β-barbatene	IV	DDVFE	NDVLSFYKE	PF06330
	Omp10	JGI ID: 3981	(E)-dauca-4(11),8-diene; daucene	IV	DDIFP	NDVLSFYKE	PF06330
Stereum_ hirsutum	ShSTS1	JGI ID: 159379	β-barbatene; α-barbatene	IV	DDSLE	NDLMSFYKE	PF06330	[4]
	ShSTS11	JGI ID: 128017	δ-cadinene; α-cubebene	II	DEISD	NDVYSYNVE	PF19086
	ShSTS18	JGI ID: 25180	Δ6-protoilludene	III	DEYSD	QDICSYNVE	PF19086
	ShSTS15	JGI ID: 64702	Δ6-protoilludene	III	DEHSD	NDIVSYNIE	PF19086
	ShSTS16	JGI ID: 73029	Δ6-protoilludene	III	DEYSD	NDIVSYNLE	PF19086
	ShSTS3	JGI ID: 122776	α-farnesene; β-farnesene	IV	DDWVD	NEASSYVKE	PF19086
	ShSTS4	JGI ID: 52743	hirsutene	IV	DDYID	NDFFSYLKE	PF19086
	ShSTS5	JGI ID: 161672	γ-cadinene	IV	DDLSD	NDLCSFNKE	PF19086
	ShSTS7	JGI ID: 167646	δ-cadinene	I	DDWTD	NDIFSYNVE	PF19086
	ShSTS8	JGI ID: 146390	1-epi-cubenol; α-cubebene	II	DEISD	NDIYSYDME	PF19086
	ShSTS10	JGI ID: 111121	δ-cadinene; germacrene D	II	DEISD	NDVYSYKVE	PF19086
	ShSTS12	JGI ID: 111127	α-cubebene; β-cubebene	II	DEISD	QDVYSYSME	PF19086
	ShSTS13	JGI ID: 50042	β-caryophyllene	III	DDILD	NDTFSYRRE	PF19086
	ShSTS17	JGI ID: 69906	Δ6-protoilludene	III	DEHSD	SDIVSWNLE	PF19086
	HS-HMGS	not available	hirsutene; β-caryophyllene	IV	DDYID	NDFFSYLKE	PF19086; PF01154	[5]
Clitopilus_pseudo-pinsitus	CpSTS1	BBH51498.1	sterpurene	III	DEYTD	NDMCSYKKE	PF19086	[6]
	CpSTS2	BBH51499.1	δ-cadinene; α-cubebene	II	DELSD	NDVYSYDME	PF19086
	CpSTS3	BBH51500.1	δ-cadinol; α-muurolene; γ-muurolene; unknown sesquiterpene	I	DNISD	NDIFSYNVE	PF19086
	CpSTS4	BBH51501.1	Δ6-protoilludene	III	DEYTD	NDLCSFRNE	PF19086
	CpSTS5	BBH51502.1	α-muurolene; γ-muurolene	I	DNLSD	NDIFSYNVE	PF19086
	CpSTS6	BBH51503.1	pentalenene	III	DEYSD	NDLYSYNVE	PF19086
	CpSTS7	BBH51504.1	α-farnesene	III	DEITE	NDVFSFKVE	PF19086
	CpSTS8	BBH51505.1	alloaromadendrene; unknown sesquiterpene	II	DEYTD	NDVYSYNME	PF19086
	CpSTS9	BBH51506.1	virifloridol; ledene	II	DEYTD	NDLFSYNME	PF19086
	CpSTS11	BBH51508.1	9-alloaromadendrene	II	DEATD	NDIHSYNME	PF19086
	CpSTS12	BBH51509.1	virifloridol; β-elemene; ledene	II	DEYTD	NDLYSYNME	PF19086
	CpSTS13	BBH51510.1	ledene; unknown sesquiterpene	II	DETTD	NDIQSYNME	PF19086
	CpSTS14	BBH51511.1	β-elemene; β-farnesene; α-farnesene	IV	DDYIL	NDIYSYKVE	PF19086
	CpSTS15	BBH51512.1	ND	IV	DDLME	NDLFSYRKE	PF19086
	CpSTS16	BBH51513.1	aristolene; unknown sesquiterpene	II	DESSD	NDIHSYNME	PF19086
	CpSTS17	BBH51514.1	β-caryophyllene	IV	DDIIE	NDLFSYRVE	PF19086
	CpSTS18	BBH51515.1	γ-cadinene	IV	DDLSD	NDLCSFNKE	PF19086; PF03936; PF06330
Antrodia_cinnamomea	AcTPS4	JGI ID: 40411	zonarene; α-cubebene; sibirene; γ-cadinene	II	DEVSD	NDVYSYNME	PF19086	[7]
	AcTPS5	JGI ID: 40579	T-cadinol; γ-cadinene	I	DDWTD	NDVLSYNAE	PF19086; PF03936
	AcTPS7	JGI ID: 36944	nerolidol; α-farnesol	\	\	\	\
	AcTPS9	JGI ID: 47706	1-epi-cubenol; sibirene; cubebol; α-cubebene; α-farnesol; γ-muurolene	II	DEISD	NDLYSYNME	PF19086
	Tps1A	KAI0942648.1	(+)-(S,Z)-α-bisabolene	IV	DIEGD	QDFPDIEFD	PF01040	[8]
	Tps2A	KAI0928020.1	(+)-(S,Z)-α-bisabolene		DVAGD	QDFPDIEFD	PF01040
	AncA	ACg006372	(R)-trans-γ-monocyclofarnesol	IV	DDRIE	DDFTDD	PF13419	[9]
	AncC	ACg006375	drimane-type sesquiterpene (+)-albicanol		DDKIE	DDFTDD	PF13419
Boreostereum_vibrans	BvCS	KU668561.1	δ-cadinol; α-muurolene; γ-muurolene	I	DNISD	NDVFSYNVE	PF19086; PF03936	[10]
Lignosus_rhinocerotis	GME3634	KX281943	α-cadinol; germacrene D-4-ol	I	DDWTD	NDVLSYNAE	PF19086	[11]
	GME3638	KX281944	torreyol; germacrene D-4-ol; β-cubebene	IV	DDWSD	NDLFSYNVE	na
	GME9210	KX281945	1,3,4,5,6,7‑Hexahydro‑2,5,5‑trimethyl‑2H‑2,4a‑ethanonaphthalene	III	DEYSD	NDIVSYNVE	PF19086
Agrocybe_aegerita	Agr1	MN146024	δ-cadinene; α-cadinol; δ-cadinol; α-muurolene	I	DNLSD	NDIFSYSVE	PF19086; PF03936	[12]
	Agr2	MN146025	viridiflorene	II	DEVTD	NDLYSYNME	PF19086
	Agr3	MN146026	δ-cadinol; δ-cadinene; α-muurolene; γ-muurolene	I	DNISD	NDIFSYNVE	PF19086; PF03936
	Agr4	MN146027	δ-cadinene; epicubenol; cadina-1(6),4-diene; β-myrcene	II	DEVSD	NDVYSYDME	PF19086
	Agr5	MN146028	viridiflorol; viridiflorene	II	DEYTD	NDLVSYNME	PF19086
	Agr6	MN146029	Δ6-protoilludene	III	DEHTD	NDLCSYNVE	PF19086
	Agr7	MN146030	Δ6-protoilludene	III	DEWSD	NDLCSYNVE	PF19086
	Agr8	MN146031	γ-muurolene; β-cadinene; δ-cadinol	III	DEYTD	NDMHSYVRE	PF19086; PF03936
	Agr9	MN146032	γ-muurolene; δ-cadinene; unknown sesquiterpenol	III	DEYTD	NDIDSYAME	PF19086
	Agr10	MN146033	ND	III	DECAD	na	na
	Agr11	MN146034	ND	III	DEYTD	na	PF19086
Coniophora_puteana	Copu1	XP_007772164.1	ND	II	DELTD	NDVYSYNME	PF19086	[13]
	Copu2	XP_007771895.1	β-copaene; germacrene D; cubebol; germacrene D-4-ol	II	DDLTD	NDVFSYNRE	PF19086
	Copu3	XP_007765978.1	cubebol; germacrene D-4-ol; δ-cadinene	II	DELSD	NDVYSYNME	PF19086
	Copu5	XP_007765330.1	δ-cadinol; δ-cadinene; cubebol; α-cadinol	IV	DDWSD	NDVFSYNKE	PF19086; PF03936	[14]
	Copu9	XP_007765560.1	δ-cadinol; δ-cadinene; cubebol; α-cadinol	I	DDWLD	NDIFSYNKE	PF19086
Piloderma_croceum	Pilcr_825684	JGI ID: 825684	γ-cadinene; viridiflorene; β-elemene	II	DELTD	NDLFSYNRE	PF19086	[12]
Galerina_marginata	Galma_104215	JGI ID: 104215	β-gurjunene	II	DEFTD	NDLFSYDME	PF19086
Sphaerobolus_stellatus	Sphst_47084	JGI ID: 47084	viridiflorol; viridiflorene	II	DEYTD	NDLFSYNS	PF19086
Dendrothele_bispora	Denbi1_816208	JGI ID: 816208	viridiflorol; viridiflorene	II	DEFTD	NDLFSYNME	PF19086
	Denbi1_659367	JGI ID: 659367	Δ6-protoilludene	III	DEHSD	NDLCSYNVE	PF19086
Heterobasidion_annosum	HEtan2_454193	XP_009550163.1	Δ6-protoilludene	III	DEYSD	NDIASYNLE	PF19086
Hypholoma_sublateritium	Hypsu1_138665	A0A0D2L718.1	Δ6-protoilludene	III	DEHTD	NDLCSYKVE	PF19086; PF03936
Armillaria_gallica	Pro1	MT277003.1	Δ6-protoilludene	III	DEYSD	NDVVSYNLE	PF19086; PF03936	[15]
Hypholoma_fasciculare	Hfas94a	MK287936.1	α-humulene; β-caryophyllene	III	DEYTD	NDMHSYGLE	PF19086	[16]
	Hfas94b	MK287937.1	α-humulene; β-caryophyllene	IV	DEDLD	NDLISYTKE	PF19086
	Hfas255	not available	ND	\	\	\	\
	Hfas344	MK287938.1	unknown sesquiterpene	III	DEYTD	NDMHSYALE	PF19086
Cerrena_unicolor	Cun3817	JGI ID: 3817	γ-cadinene	IV	DDLSD	NDLCSFNKE	PF19086; PF03936	[17]
	Cun5155	JGI ID: 5155	aromadendrene	III	DEHSD	NDLFSYNVE	PF19086
	Cun3157	JGI ID: 3157	β-cubebene; germacrene D; epicubenol; δ-cadinene	II	DEISD	NDIYSYNME	PF19086
	Cun3158	JGI ID: 3158	δ-cadinene; germacrene D; β-cubebene; γ-amorphene	II	DEVSD	NDVYSYNME	PF19086
	Cun0773	JGI ID: 0773	germacrene D	I	DDWSD	NDILSYSKE	PF19086
	Cun7050	JGI ID: 7050	δ-cadinol	I	DNISD	NDIFSYNVE	PF19086; PF03936
	Cun0716	JGI ID: 0716	δ-cadinol; α-muurolene	I	DDWSD	NDIFSFNVE	PF19086
	Cun0759	JGI ID: 0759	α-muurolene	I	DDWSD	NDIFSYNKE	PF19086
	Cun3574	JGI ID: 3574	α-copaene	I	DDWTD	NDIFSYNKE	PF19086
	Cun9106	JGI ID: 9106	unknown sesquiterpene	IV	NDDYE	na	PF06148
Postia_placenta	PpSTS01	XP_024337827.1	α-muurolene; δ-cadinene; β-elemene	I	DNISD	NDIFSYNVE	PF19086	[18]
	PpSTS03	A0A348B781.1	γ-cadinene; α-cadinene; δ-cadinene; β-elemene	I	DDWSD	NDILSYNRE	PF19086; PF03936
	PpSTS06	A0A348B782.1	α-gurjunene; bicycloelemene; bicyclogermacrene	I	DDITD	NDIYSFNNE	PF19086
	PpSTS08	A0A348B784.1	Δ6-protoilludene	III	DEYTD	NDLVSYNRE	PF19086
	PpSTS09	A0A348B785.1	unknown sesquiterpene	III	DEYSD	NDMLSWNVE	PF19086
	PpSTS10	XP_024334632.1	δ-cadinene; β-copaene; sativene; sesquisabinene	II	DEVSD	NDVYSYNME	PF19086
	PpSTS14	A0A348B788.1	pentalenene; caryophyllene	III	DEYTD	NDIASYNKE	PF19086
	PpSTS29	A0A348B794.1	unknown sesquiterpene	IV	DEPDI	NDILSFYKE	PF06330
Fomitopsis_pinicola	Fompi1	JGI ID: 84944	α-cuprenene	IV	DDPDI	NDILSFYKE	PF06330	[3]
Phanerodontia_chrysosporium	PcSTS01	BCX55496.1	α-muurolene; δ-cadinene; γ-muurolene; α-muurolol	I	DNISD	NDIFSYNVE	PF19086; PF03936	[19]
	PcSTS02	BCX55497.1	δ-cadinene; β-copaene; β-farnesene; cadina-1(6),4-diene	II	DEVSD	NDVYSYKME	PF19086
	PcSTS03	BCX55498.1	epicubenol	II	DEISD	NDVYSYDME	PF19086
	PcSTS04	BCX55499.1	δ-cadinene; β-farnesene; β-copaene; epicubenol	II	DEISD	NDVYSYDME	PF19086
	PcSTS06	BCX55500.1	β-barbatene; α-barbatene	IV	DDFEI	NDLLSFYKE	PF06330
	PcSTS08	BCX55502.1	(E)-α-bisabolene	IV	DDEAI	NDILSFYKE	PF06330
	PcSTS11	BCX55504.1	α-santalene	IV	DDCEI	NDIYSFHKE	PF06330
Steccherinum_ochraceum	A8411	not available	hirsutene	IV	DDYID	NDLFSYAKE	PF19086	[20]
Ganoderma_sinensis	GsSTS43	PIL26225	γ-cadinene	IV	DDLSD	NDLCSFNKE	PF19086; PF03936	[21]
	GsSTS45a	UDP19925	ND	IV	DDLSD	NDLCSFNKE	PF19086
	GsSTS45b	UDP19925	γ-cadinene	IV	DDLSD	NDLCSFNKE	PF19086
	GsSTS26	MT584777.1	gleenol; di-epi-1,10-cubenol; Ʈ-muurolol	III	DEYTD	NDVASYNRE	PF19086	[22]
	GsSTS27	OP094045	gleenol; di-epi-1,10-cubenol; Ʈ-muurolol	III	DEYTD	NDVASYNRE	PF19086
	GS02363	PIL35634	α-cadinol; δ-cadinene; γ-cadinene; T-cadinol	I	DDWTD	NDVLSYNAE	PF19086; PF03936	[23]
	GS14272	PIL24516	α-muurolene	I	DNISD	NDIFSYNVE	PF19086	[24]
	GS11330	not available	α-cuprenene	IV	DDLGE	NDILSFYKE	PF06330
Ganoderma_lucidum	GL26009	not available	α-muurolene; γ-muurolene	I	DDWTD	NDVLSYNAE	PF19086; PF03936	[25]
	GLSTS6	UDP19923	γ-cadinene	IV	DDLSD	NDLCSFNKE	PF19086; PF03936	[21]
Termitomyces sp. J132	STC4	KNZ72568.1	(+)-intermedeol; α-selinene; β-selinene	IV	DRLTD	NDLYSYKKE	PF19086	[26]
	STC9	KAG5341349	γ-cadinene	IV	DDLSD	NDLCSFNKE	PF19086; PF03936
	STC15	KNZ74377.1	(+)-germacrene D-4-ol; γ-cadinene; δ-cadinene; α-cadinene; β-elemene	I	DNLSD	NDIFSYNVE	PF19086; PF03936
Agaricus_bisporus	AbSTS05	LC712879	cadina-1,4-diene; cadina-1(6),4-diene; δ-cadinene; zonarene; epicubenol; cadin-4-en-10-ol	II	DEISD	NDVYSYNVE	PF19086	[27]
	AbSTS07	LC712880	δ-cadinene; epizonarene	IV	DDNFD	NDITSFYKE	PF06330
	AbSTS09	LC712881	(Z)-α-bisabolene	IV	DDNYD	NDIASFYKE	PF06330
Auriscalpium_vulgare	AvSTS01	LC712882	unknown sesquiterpene	III	DEYTD	NDLCSYNKE	PF19086; PF03936
	AvSTS03	LC712883	Δ6-protoilludene	III	DEYSD	NDIASYNLE	PF19086; PF03936
	AvSTS06	LC712885	(E)-nerolidol	III	DEFTD	NDTYSYNIE	PF19086
	AvSTS07	LC712886	(E)-nerolidol	III	DEFTD	NDTYSYNIE	PF19086
	AvSTS09	LC712887	cadina-1,4-diene; cadina-1(6),4-diene; δ-cadinene; β-copaene; zonarene; epicubenol; cadin-4-en-10-ol	II	DEVSD	NDVYSYNME	PF19086
Lepista_nuda	LnSTS01	LC712891	Δ6-protoilludene	III	DEYSD	NDLCSYNVE	PF19086
	LnSTS02	LC712892	Δ6-protoilludene	III	DEHSD	NDLCSYNVE	PF19086
	LnSTS04	LC719126	pleostene; isobazzanene	III	DEYSD	NDVYSYNKE	PF19086; PF03936
	LnSTS09	LC712895	cadina-1,4-diene; cadina-1(6),4-diene; δ-cadinene; β-copaene; zonarene; epicubenol; cadin-4-en-10-ol	II	DELSD	NDVYSYDME	PF19086
	LnSTS19	LC712898	(E)-nerolidol	IV	DDVDS	NDLLSYHKE	PF06330
	LnSTS20	LC712899	β-barbatene	IV	DDMSS	NDILSFHKE	PF06330
	LnSTS25	LC712901	unknown sesquiterpene	IV	DDTSP	NDLMSFPKE	PF19086; PF06330
	LnSTS27	LC712902	acora-3(7),14-diene	IV	DDKYF	NDIMSFYKE	PF06330
Pleurotus_ostreatus	PoSTS01	LC712903	α-muurolene; isobazzanene; δ-cadinene; α-muurolol	I	DNLSD	NDIFSYNVE	PF19086; PF03936
	PoSTS02	LC712904	α-muurolene; δ-cadinene; α-muurolol; zonarene	I	DDWLD	NDLFSYNVE	PF19086; PF03936
	PoSTS03	LC712905	α-muurolene; δ-cadinene; isobazzanene; α-muurolol	I	DNISD	NDIFSYNVE	PF19086; PF03936
	PoSTS05	LC712906	cadina-1,4-diene; cadina-1(6),4-diene; δ-cadinene; β-farnesene; zonarene; epicubenol; cadin-4-en-10-ol	II	DEVSD	NDVYSYNME	PF19086
	PoSTS06	LC712907	pleostene	III	DEFSD	NDVYSWNVE	PF19086
	PoSTS11	LC712908	(E)-nerolidol	IV	EEITE	NDIYSYKKE	PF19086
	PoSTS16	LC712909	α-cuprenene	IV	DDISS	NDVLSFYKE	PF06330
Trametes_versicolor	TvSTS01	LC712910	δ-cadinene; cadin-4-en-10-ol; Ʈ-muurolol	I	DNICD	NDIFSYNVE	PF19086
	TvSTS05	LC712912	cadina-1,4-diene; cadina-1(6),4-diene; δ-cadinene; β-copaene; zonarene; epicubenol; cadin-4-en-10-ol	II	DEISD	NDLYSYNME	PF19086
	TvSTS06	LC712913	cadina-1,4-diene; cadina-1(6),4-diene; δ-cadinene; β-copaene; β-farnesene; zonarene; epicubenol	III	DEVSD	NDVYSYNME	PF19086
	TvSTS07	LC712914	Δ6-protoilludene	III	DEQTD	NDLLSYRKE	PF19086; PF03936
	TvSTS12	LC712917	γ-cadinene	IV	DDLSD	NDLCSFNKE	PF19086; PF03936
	TvSTS14	LC712919	β-barbatene; α-barbatene	IV	DDLGG	NDILSFYKE	PF06330
	TvSTS16	LC712920	dauca-4(11),8-diene; isobazzanene	IV	DDLPG	NDLLSFYKE	PF06330
Irpex_lacteus	IIIS	JGI ID: Il4946	iltremulanol A	III	DEYTD	NDIASYNKE	PF19086	[28]
Serendipita_indica	SiTPS	JGI ID: 77541	viridiflorol	III	DDLMD	NDVYSFDNE	PF19086; PF03936	[29]
Termitomyces sp. T153	DS3	not available	unknown sesquiterpene	IV	DDKLE	DLDTT	PF13419	[30]
Laccaria _bicolor	LbSTS4a	XP_001887869.1	(E)-nerolidol	II	DDITD	NDVYSYGKE	PF19086	[31]
	LbSTS6	XP_001885710.1	α-cuprenene; α-cuparene	IV	DDVFQ	NDVLSFYKE	PF06330

## Sheet: Table S5 Description and Refere
Table S5. Description
Reference	is provided for sequences obtained from publications
ND	no product detected
\	Not analyzed in this study
na	missing data
DDVFQ	amino acids replacements at the conserved motif active sites are underlined and in bold
DDFTDD	red color sequence indicates substitution of Motif II.
Table S5. References
[1]	Cheong, C.B.; Peh, G.; Wei, Y.; T, R.; Ang, E.L.; Zhao, H.; Zhang, C.; Lim, Y.H. A spirobicyclo[3.1.0]terpene from the investigation of sesquiterpene synthases from Lactarius deliciosus. ACS Chem Biol 2023, 18, 134–14.
[2]	Agger, S.; Lopez-Gallego, F.; Schmidt-Dannert, C. Diversity of sesquiterpene synthases in the basidiomycete Coprinus cinereus. Mol Microbiol 2009, 72, 1181–1195
[3]	Wawrzyn, G.-T.; Quin, M.-B.; Choudhary, S.; López-Gallego, F.; Schmidt-Dannert, C. Draft genome of Omphalotus olearius provides a predictive framework for sesquiterpenoid natural product biosynthesis in basidiomycota. Chem Biol 2012, 19, 772–783.
[4]	Quin, M.-B.; Flynn, C.-M.; Wawrzyn, G.-T.; Choudhary, S.; Schmidt-Dannert, C. Mushroom hunting by using bioinformatics: application of a predictive framework facilitates the selective identification of sesquiterpene synthases in basidiomycota. Chembiochem 2013, 14, 2480–2491.
[5]	Flynn, C.-M.; Schmidt-Dannert, C. Sesquiterpene synthase–3-hydroxy-3-methylglutaryl coenzyme a synthase fusion protein responsible for hirsutene biosynthesis in Stereum hirsutum. Appl Environ Microbiol 2018, 84, e00036-18
[6]	Nagamine, S.; Liu, C.; Nishishita, J.; Kozaki, T.; Sogahata, K.; Sato, Y.; Minami, A.; Ozaki, T.; Schmidt-Dannert, C.; Maruyama, J. Ascomycete Aspergillus oryzae is an efficient expression host for production of basidiomycete terpenes by using genomic dna sequences. Appl Environ Microbiol 2019, 85, e00409-19.
[7]	Lin, Y.-L.; Ma, L.-T.; Lee, Y.-R.; Shaw, J.-F.; Wang, S.-Y.; Chu, F.-H. Differential gene expression network in terpenoid synthesis of Antrodia cinnamomea in mycelia and fruiting bodies. J Agric Food Chem 2017, 65, 1874–1886.
[8]	Hewage, R.-T.; Tseng, C.-C.; Liang, S.-Y.; Lin, H.-C. Genome mining of cryptic bisabolenes that were biosynthesized by in-tramembrane terpene synthases from Antrodia cinnamomea. Philos Trans R Soc Lond B Biol Sci 2023, 378, 20220033
[9]	Chen, T.; Chen, C.; Lee, C.; Huang, R.; Chen, K.; Lu, Y.; Liang, S.; Pham, M.; Rao, Y.-K.; Wu, S. The biosynthetic gene cluster of mushroom‐derived antrocin encodes two dual‐functional haloacid dehalogenase‐like terpene cyclases. Angew Chem Int Ed Engl 2023, 62, e202215566.
[10]	Zhou, H.; Yang, Y.-L.; Zeng, J.; Zhang, L.; Ding, Z.-H.; Zeng, Y. Identification and characterization of a δ-cadinol synthase potentially involved in the formation of boreovibrins in boreostereum vibrans of basidiomycota. Nat Prod Bioprospect 2016, 6, 167–171.
[11]	Yap, H.-Y.; Muria-Gonzalez, M.-J.; Kong, B.-H.; Stubbs, K.-A.; Tan, C.-S.; Ng, S.-T.; Tan, N.-H.; Solomon, P.-S.; Fung, S.-Y.; Chooi, Y.-H. Heterologous expression of cytotoxic sesquiterpenoids from the medicinal mushroom Lignosus rhinocerotis in yeast. Microb Cell Fact 2017, 16, 103.
[12]	Zhang, C.; Chen, X.; Orban, A.; Shukal, S.; Birk, F.; Too, H.-P.; Rühl, M. Agrocybe aegerita serves as a gateway for identifying sesquiterpene biosynthetic enzymes in higher fungi. ACS Chem Biol. 2020, 15, 1268–1277.
[13]	Mischko, W.; Hirte, M.; Fuchs, M.; Mehlmer, N.; Brück, T.-B. Identification of sesquiterpene synthases from the basidio-mycota Coniophora puteana for the efficient and highly selective β-copaene and cubebol production in E. coli. Microb Cell Fact 2018, 17, 164.
[14]	Ringel, M.; Dimos, N.; Himpich, S.; Haack, M.; Huber, C.; Eisenreich, W.; Schenk, G.; Loll, B.; Brück, T. Biotechnological potential and initial characterization of two novel sesquiterpene synthases from basidiomycota Coniophora puteana for het-erologous production of δ-cadinol. Microb Cell Fact 2022, 21, 64.
[15]	Engels, B.; Heinig, U.; Grothe, T.; Stadler, M.; Jennewein, S. Cloning and characterization of an Armillaria gallica cDNA en-coding protoilludene synthase, which catalyzes the first committed step in the synthesis of antimicrobial melleolides. J Biol Chem 2011, 286, 6871–6878.
[16]	Al-Salihi, A.-A.; Dao, T.-T.; Williams, K.; Bailey, A.--M.; Foster, G.-D. The Biogenetic origin of the biologically active naematolin of Hypholoma species involves an unusual sesquiterpene synthase. Mol Biotechnol 2019, 61, 754–762.
[17]	Püth, N.; Ersoy, F.; Krings, U.; Berger, R.G. Sesquiterpene cyclases from the basidiomycete Cerrena unicolor. Catalysts 2021, 11, 1361.
[18]	Ichinose, H.; Kitaoka, T. Insight into metabolic diversity of the brown-rot basidiomycete Postia placenta responsible for ses-quiterpene biosynthesis: semi-comprehensive screening of cytochrome P450 monooxygenase involved in protoilludene metabolism. Microb Biotechnol 2018, 11, 952–965.
[19]	Ichinose, H.; Ukeba, S.; Kitaoka, T. Latent potentials of the white-rot basidiomycete Phanerochaete chrysosporium responsible for sesquiterpene metabolism: CYP5158A1 and CYP5144C8 decorate (E)-α-bisabolene. Enzyme Microb Technol 2022, 158, 110037.
[20]	Wang, Q.; Liu, J.-K.; Zhao, Q.; He, Q.-L. Mechanistic investigations of hirsutene biosynthesis catalyzed by a chimeric sesquiterpene synthase from Steccherinum ochraceum. Fungal Genet Biol 2022, 161, 103700.
[21]	Cao, R.; Wu, X.; Wang, Q.; Qi, P.; Zhang, Y.; Wang, L.; Sun, C. Characterization of γ-cadinene enzymes in Ganoderma lucidum and Ganoderma sinensis from basidiomycetes provides insight into the identification of terpenoid synthases. ACS Omega 2022, 7, 7229–7239.
[22]	Wang, Q.; Qi, P.; Zhao, C.; Zhang, Y.; Wang, L.; Yu, H. Tandem expression of Ganoderma sinense sesquiterpene synthase and IDI promotes the production of gleenol in E. coli. Appl Microbiol Biotechnol 2022, 106, 7779–7791.
[23]	Chu, L.-H.; Wang, L.-Z.; Chen, S.-L.; Zeng, X.-Y.; Xu, J.; Li, Y.; Sun, C. Functional Identification of a multi-product sesquiterpene synthase from Ganoderma sinense. Chin J Exp Tradit Med Formulae 2019, 151–157.
[24]	Wei, J.; Pu, X.; Wang, L.; Sun, S.; Sun, C.; Wang, H. Cloning and characterization of sesquiterpene synthase genes from the Ganoderma sinense genome. Sci Sin Vitae 2018, 48, 447–454.
[25]	Wang, L.-Z.; Pu, X.-D.; Tan, S.-Q.; Sun, S.-J.; Bi, Y.-T.; Sun, C.; Chen, S.-L.; Wang, H.-Y. Cloning and expression of the sesquiterpene synthase gene from Ganoderma lucidum. J Agric Univ Hebei 2017, 40, 67–72.
[26]	Burkhardt, I.; Kreuzenbeck, N.-B.; Beemelmanns, C.; Dickschat, J.-S. Mechanistic characterization of three sesquiterpene synthases from the termite-associated fungus Termitomyces. Org Biomol Chem 2019, 17, 3348–3355.
[27]	Masunaga, N.; Kitaoka, T.; Ichinose, H. Biocatalyst collection and heterologous expression of sesquiterpene synthases from basidiomycetous fungi: Discovery of a novel sesquiterpene hydrocarbon. Microb Biotechnol 2023, 16, 632–644.
[28]	Chen, R.; Feng, T.; Li, M.; Zhang, X.; He, J.; Hu, B.; Deng, Z.; Liu, T.; Liu, J.-K.; Wang, X. Characterization of tremulane sesquiterpene synthase from the basidiomycete Irpex lacteus. Org Lett 2022, 24, 5669–5673.
[29]	Ntana, F.; Bhat, W.-W.; Johnson, S.-R.; Jørgensen, H.-L.; Collinge, D.-B.; Jensen, B.; Hamberger, B. A sesquiterpene synthase from the endophytic fungus Serendipita indica catalyzes formation of viridiflorol. Biomolecules 2021, 11, 898.
[30]	Kreuzenbeck, N.-B.; Dhiman, S.; Roman, D.; Burkhardt, I.; Conlon, B.-H.; Fricke, J.; Guo, H.; Blume, J.; Görls, H.; Poulsen, M. Isolation, (bio)synthetic studies and evaluation of antimicrobial properties of drimenol-type sesquiterpenes of Termitomyces fungi. Commun Chem 2023, 6, 79.
[31]	Nosenko, T.; Zimmer, I.; Ghirardo, A.; Köllner, T.-G.; Weber, B.; Polle, A.; Rosenkranz, M.; Schnitzler, J.-P. Predicting functions of putative fungal sesquiterpene synthase genes based on multiomics data analysis. Fungal Genet Biol 2023, 165, 103779.

## Sheet: Table S6
Table S6. Predicted sequence details for putative F. velutipes STSs
Gene name	Amino acid sequences
FvSTS01	MPGLLKTVSKAVSTEDIRAAAQSMLRGINTSAKPQIVEPDFRQSCRELMDERDYLLTVGPKARKVLLEGGLGMGAHAYRHLEQCAPMMRKLICMYTTFLIWIDDAFVKDTSAIDAFNTHLVHGEPQDTKDLNDFAALVKEMAGYYDTVSGNLFLTSTMNFVTSLTFEFQTQGMSVHPHADAFPTFTRVLSGASEAYTIFIFPPHSINVKDYIQALPNMMIFINNTNDVLSFYKEEDAGETINRVSLMAKMKSIDKKSVLMDYAGESVTACLAALDVLRGKESYAAFQSFTGGYVGSHTSYARYRLHELGLE
FvSTS02	MVPAARAQFILPDLLHACPLTGGTNPHYEVAAAQSAAWIKSYDVFSPKKREFFDRGYNELLVSHTYPYAEYEQFRTCCDFVNLLFVVDEISDDQNGRDARATCDIFLRAMSDESYDDSSKLCRMTHDFRRRYTTLAGSNTAARFLKHCKDYIDAVAHEAELREMGQVLDIAAFTDLRRENSAIRLCFGLFEYALGIDLPQYVFDDPAFIKVYMAAADLVCWANDVYSYNMEQRKGHTGNNIITVLMKAEGMTLQAAADHVGKYFNVLMARFMEGKSDLPSWGSDVDADVDLYCTALGHWVRGNLDWSFETQRYFGLEHRAIKRTRLVTLLPVEIE
FvSTS03	MPGLPAKLYFPDVLENWPWPRRINPHFSEVKAESDAWIESFRCFDARGIKAFNRCNFGLLSSIAYPLLNRDHLRTACDMMNLFFVFDEYTDGEDVETVQQLADIVMDALRHPHLPRPQGENVLGEITKQFWERGIKTASPTAARRFVNTFDDYVKSVIDEARDRSLDHIRDVATYMDLRRLTIGGKPSFAMLELGMDLPDGIIEHPIMEKLTEIVLDLIILANDMYSYNKEQAADDAAHNIITVIMYHHNETLTGAMEWLEAELRRLVEEFLQLSRLEPFWSADVDDLVYEYIDGIANWVRANDCWSFESEYNSWKKLQSLYDAEKATLVLKDLFAKDPERFSKFSKEYNSTSGPDVTFLLDYSKNLITEPIFDTLLSLAKEADVETYRDKMFAGEHIN…
FvSTS04	MPTTKNSKFATNTMLNLPDILKDWPWERQINPHHEIVASEATAWLQSFKAFSPKAQDAFDRCNFNLIASLAYPKFGADALRVACDLMNLYFVIDEHTDVDDGKVTEKKINIVKDALRNPSIPRPEGEWIGGEITRQFWANTLKVASPASKRYFSRTFNAYLDAVIEEARDRDDDRVRSIEAYFEIRRNNVGVQPCWGILLLPMDIPEEALARPEIKKLEMHAVDMIAIDNDLLSYNVEQAKGSAAQNLVTVVMNEHQCDVHAAMAWMVDLHAMLAQDWLETYSKMAPGLDEQLMLYVDGIGNWVRAINQYSFESERYFGRHGLEVQKQRMVEMLAPRSKPHLVQL
FvSTS05	MSTQVAQTETQKPQVYYLPYTLRNWPWQRIISPHYRSCQAESVAWLESFKPFSPEAQIAFNKCDFSLVSALTFPQASHFNLRSCCDLMHTFFTLDEHTDNQPMEVVIERCEATMDAILHPDKPRPEGESIIGEIARQFWKRASSVAPRVVIERFEKAWRMYIDSVITQGERRSSKYICTIDEYMLARRDNIGSDPSFALLEISLNLAIPHEVMQHPFIDSLNKDTSDMIVLANDMCSYKKEVLADDYDYNAVTVVIHNEKTDLPGALQWISDRHDEIVESFMKVRDDVLNKRGFPSYGEDVDRQVALYVEGLGQWIRGHDEWNFGSGRYFGDEGLEVQKSREVIIA
FvSTS06	MDAAKATEITTIIRSLIHRILPEVKEPSDLLNLPSIDALHASCLEEAARRGYNLEPVMAKLPSGLTFSVTAYAHLDLATRIYVAIFTACFFTVDDKFAPGSDMSGLEMSRLLTRNGPFEDPAQETWFKLLLDTPEHYPHAPSASMIITSVTGFVNSLFLDNLMEGTKLPAAAKEYANYSRRLSGLGEGYTLLVFPPEVPIESYVFALPDIIFFLETGNDVLSFYKEELAGESVNRISLLAEAEGTTKIEALRRSVEETVQSHENILKILESHPGALKTYKAFSHGYMWFHYGLKRYRLAEL
FvSTS07	MPGLTNTGTSGKSVSKGDIRTAAQSLLNGINASAKPQIVEPDFRESCRELMDARHYLLTESPKARRVLLDGGLSMGAHAYRHLEQSAPMMRKLICMYTIYLIWIDDAFVEDTSAIDAFNMRFVHGQEQNTRDLDDFAGLIREMAGYYDTVSANLFLTSTMNFVTSLTFEFQTQGMAVHPRADAFPTFTRVLSAVSEAYTVFIFPPHINVRDYIQALPNMMIFINNTNDVLSFYKEEDAGETVNRVSLMANMKSVDKRSVLMDFAAESVGACLGALEVLRGKESYAAFLSFTGGYVGFHTSLDRYRLGELELE
FvSTS08	MNGLSHLDAHIVPLQDMKTSVNLLLRGVGASVEQQIVDSAFRQSCVELMDQRNCLVSLHPKARRNFIDGGICIAGLAYNHLEHSAPILRKLICIYTTYLIWIDDSFVDNTNAIDDFNIRFVCGQPQITKDLDDLVALLKEIAGYYDTVSANLLLTSTMNFVTSLIFDFQMQGIPVHTRADAFLNFKRVLSGASEAYAVFIFPPHIPVRDYIQALPNMMTFLNFTNDVLSLYKEEDAGETLNHLSLVASTKGIPKQDALMDCATKCVEASNTALDILRGKESFESFQLFIGGYTDFHVSCERYRLHELGLEAS
FvSTS09	MNELSLPADSQMVPHQNMKTAAQFLLRGVGASASAKQQIVDPDFHQSCTALMDSRQYLFSVPPETRRILIDSGICVGALAYRHLERSVPMIRKLACIYTTFFMWVDDSFVNDTTAIDTFSVRFVRGQPQVTKDLDDLAELLREIAGYYNAVSANLFLTASMNFIVALIFDYQMQGVPVHPRAEAFLKFKRVLSGAAEAYAVFIFPPHIPVRDYIQALPDMMTFLNYTNDVLSLYKEEDARETLNHLSIVASTKRLPKQTVLMDCATDRSSEGIQLSMFLVSVIDYTSVIGSQYIMT
FvSTS10	MSDTSSVSATSIRLPDYPTQWPVRARNPHATEELIDETRAWLKTFSAYDDNGINRFFKCKFEEVAALAYPTLDKAGLRAAIEFMYMVFVIDEHTDEKDAESVKRQCEDIVKIMENSDDPSLESSVVGKMMKEYWTRLTSVNGMSSSTQRRFREHFTKYVKSMYPEALARDHQEYLSIADYMAARRDSVGGMTLLDNALIHSDLPDEVFEHPHIRKMLDYTIDIIIFTNDVYSFFVERLSADPYHNLVCVTMNELQLDEQDAIDAVAKNFSDLSAEFRILRDTLPDFGSEEIQRMVEEFVDGMAYFIEGHIEWSFLSERYFGTKGSEVKETGIVEL
FvSTS11	MPSANFVTLDKFPLARTHPRTNDLVRANDTFFLERWPFHSDAHREHFTKSDMGTFVAKCVPDGDYDKMVWSCIVSTLLFLIDDELDTDLVYDSAAKFEMIPGIQAIIGGTKKPDPNSYIECVTNEVWRAIEERCTPDEFRQYSRLTQEFFNSHNLPPYENLDQFVDVRRVNSGAYFVFGFARFALEIQLTDAQIEHPLIKTCEDLVAHLLALGNDLFSYTKEVLTNSAETNLITMLQKFEGLPSDRAIEKVRNAISEREGQLLEACKEVLADPVFGKDVEVRRWIMALQYLHSGNCWWAQHCGRYNLPGHPAPRKVIHLEEVRDFVEPDPYPDTHLREMVNGVPVALN
FvSTS12	MSSSTQAIQTAAQKPQRIISPPYRSCQAESVAWLESFKPFSPEAQVAFNKCDFSLVSALTFPQASHFNLRSCCDLMHTFFTLDEHTDNQPMDVVIERCEATMDAILHPDKPRPEGESIIGEIARQFWKRASSVAPRVVIERFEKAWRMYIDSVITQGERRSSKYICTIDEYMLARRDNIGSDPSFALLEISLDIGLPHEAMQHPFIESLNKDTSDMIVLANDMCSYKKEVLADDYDYNAVTVVMHNEKTDLDGALQWISDRHDEIVESFMKVRDDVLNKRGFPSYGEEIDRQVALYVEGLGQWIRGHDEWNFGSGRYFGDHGLEVQQSREVIIA
